# Supplementary material for: Transcriptome Analysis Reveals High Similarities between Adult Human Cardiac Stem Cells and Neural Crest-Derived Stem Cells
Source: Biology (Basel). 2020 Dec 1;9(12):435. doi: 10.3390/biology9120435 (PMC7761507; doi:10.3390/biology9120435)
Supplement: Supplementary file 1 [file biology-09-00435-s001.zip]

Archive with 10 entries (8 files):
- biology-1005219-suppl-final/
- biology-1005219-suppl-final/Supplemental_material/
- biology-1005219-suppl-final/Supplemental_material/DESeq2-script_hCSC_ITSC_all_Figure3A-3B.R
- biology-1005219-suppl-final/Supplemental_material/DESeq2-script_hCSC_ITSC_vs_HSC_Figure5A.R
- biology-1005219-suppl-final/Supplemental_material/DESeq2-script_hCSC_vs_ITSC_Figure2A-2B.R
- biology-1005219-suppl-final/Supplemental_material/Figure S1.jpg
- biology-1005219-suppl-final/Supplemental_material/gene_clustering_heatmap_all_samples_Figure4.R
- biology-1005219-suppl-final/Supplemental_material/GO-term_analysis_hCSC_ITSC_vs_HSC_Figure5B-5C-5D.R
- biology-1005219-suppl-final/Supplemental_material/GO-term_analysis_hCSC_vs_ITSC_Figure2C-2D.R
- biology-1005219-suppl-final/Supplemental_material/Table S1.xlsx
