# Supplementary material for: Transcriptome Analysis Reveals High Similarities between Adult Human Cardiac Stem Cells and Neural Crest-Derived Stem Cells
Source: Biology (Basel). 2020 Dec 1;9(12):435. doi: 10.3390/biology9120435 (PMC7761507; doi:10.3390/biology9120435)
Supplement: Supplementary file 1 [file biology-09-00435-s001.zip › biology-1005219-suppl-final/Supplemental_material/DESeq2-script_hCSC_ITSC_all_Figure3A-3B.R]

###This script is an adapted version from the Stephen Turner Tutorial with slight modifications 
###(https://gist.github.com/stephenturner/f60c1934405c127f09a6)

# Import & pre-process ----------------------------------------------------

# Import data from featureCounts
countdata <- read.table("readcounts_all.txt", header=TRUE, row.names=1)

# Remove first five columns (geneid, chr, start, end, strand, length)
countdata <- countdata[ ,6:ncol(countdata)]

# Convert to matrix
countdata <- as.matrix(countdata)
head(countdata)

# Assign condition (first four are controls, second four contain the expansion)
(condition <- factor(c(rep("hCSC", 4), rep("ITSC", 4), rep("HSC", 4), rep("CS", 6), rep("MSC", 3))))

# Analysis with DESeq2 ----------------------------------------------------

library(DESeq2)

# Create a coldata frame and instantiate the DESeqDataSet. See ?DESeqDataSetFromMatrix
(coldata <- data.frame(row.names=colnames(countdata), condition))
dds <- DESeqDataSetFromMatrix(countData=countdata, colData=coldata, design=~condition)
dds

# Run the DESeq pipeline
dds <- DESeq(dds)

# Regularized log transformation for clustering/heatmaps, etc
rld <- rlogTransformation(dds)
head(assay(rld))
hist(assay(rld))

# Colors for plots below
library(RColorBrewer)
(mycols <- brewer.pal(8, "Dark2")[1:length(unique(condition))])

# Sample distance heatmap
sampleDists <- as.matrix(dist(t(assay(rld))))
library(gplots)
png("qc-heatmap-samples.png", w=1000, h=1000, pointsize=20)
heatmap.2(as.matrix(sampleDists), key=F, trace="none",
          col=colorpanel(100, "black", "white"),
          ColSideColors=mycols[condition], RowSideColors=mycols[condition],
          margin=c(10, 10), main="Sample Distance Matrix")
dev.off()

# Principal components analysis
rld_pca <- function (rld, intgroup = "condition", ntop = 500, colors=NULL, legendpos="bottomleft", main="PCA Biplot", textcx=1, ...) {
  require(genefilter)
  require(calibrate)
  require(RColorBrewer)
  rv = rowVars(assay(rld))
  select = order(rv, decreasing = TRUE)[seq_len(min(ntop, length(rv)))]
  pca = prcomp(t(assay(rld)[select, ]))
  fac = factor(apply(as.data.frame(colData(rld)[, intgroup, drop = FALSE]), 1, paste, collapse = " : "))
  if (is.null(colors)) {
    if (nlevels(fac) >= 3) {
      colors = brewer.pal(nlevels(fac), "Paired")
    }   else {
      colors = c("black", "red")
    }
  }
  pc1var <- round(summary(pca)$importance[2,1]*100, digits=1)
  pc2var <- round(summary(pca)$importance[2,2]*100, digits=1)
  pc1lab <- paste0("PC1 (",as.character(pc1var),"%)")
  pc2lab <- paste0("PC2 (",as.character(pc2var),"%)")
  plot(PC2~PC1, data=as.data.frame(pca$x), bg=colors[fac], pch=21, cex = 2, xlab=pc1lab, ylab=pc2lab, main=main, ...)
  with(as.data.frame(pca$x), textxy(PC1, PC2, labs=rownames(as.data.frame(pca$x)), cex=textcx))
  legend(legendpos, legend=levels(fac), col=colors, pch=20)
}
png("qc-pca.png", 1000, 1000, pointsize=20)
rld_pca(rld, colors=mycols, intgroup="condition", xlim=c(-70, 160))
dev.off()
