# Supplementary material for: Transcriptome Analysis Reveals High Similarities between Adult Human Cardiac Stem Cells and Neural Crest-Derived Stem Cells
Source: Biology (Basel). 2020 Dec 1;9(12):435. doi: 10.3390/biology9120435 (PMC7761507; doi:10.3390/biology9120435)
Supplement: Supplementary file 1 [file biology-09-00435-s001.zip › biology-1005219-suppl-final/Supplemental_material/DESeq2-script_hCSC_ITSC_vs_HSC_Figure5A.R]

###This script is an adapted version from the Stephen Turner Tutorial with slight modifications 
###(https://gist.github.com/stephenturner/f60c1934405c127f09a6)

# Import & pre-process ----------------------------------------------------

# Import data from featureCounts
countdata <- read.table("readcounts_hCSC_ITSC_HSC.txt", header=TRUE, row.names=1)

# Remove first five columns (geneid, chr, start, end, strand, length)
countdata <- countdata[ ,6:ncol(countdata)]

# Convert to matrix
countdata <- as.matrix(countdata)
head(countdata)

# Assign condition (first eight are hCSC and ITSC, second four are HSC)
(condition <- factor(c(rep("hCSC_ITSC", 8), rep("HSC", 4))))

# Analysis with DESeq2 ----------------------------------------------------

library(DESeq2)
# Create a coldata frame and instantiate the DESeqDataSet. See ?DESeqDataSetFromMatrix
(coldata <- data.frame(row.names=colnames(countdata), condition))
dds <- DESeqDataSetFromMatrix(countData=countdata, colData=coldata, design=~condition)
dds

# Run the DESeq pipeline
dds <- DESeq(dds)

# Regularized log transformation for clustering/heatmaps, etc
rld <- rlogTransformation(dds)
head(assay(rld))
hist(assay(rld))

# Colors for plots below
library(RColorBrewer)
(mycols <- brewer.pal(8, "Dark2")[1:length(unique(condition))])

# Get differential expression results
res <- results(dds)
table(res$padj<0.05)
## Order by adjusted p-value
res <- res[order(res$padj), ]
## Merge with normalized count data
resdata <- merge(as.data.frame(res), as.data.frame(counts(dds, normalized=TRUE)), by="row.names", sort=FALSE)
names(resdata)[1] <- "Gene"
head(resdata)
## Write results
write.csv(resdata, file="diffexpr-results-hCSC_ITSC_vs_HSC.csv")

## Volcano plot with "significant" genes labeled
volcanoplot <- function (res, lfcthresh=2, sigthresh=0.05, main="Volcano Plot", legendpos="bottomright", labelsig=TRUE, textcx=1, ...) {
  with(res, plot(log2FoldChange, -log10(pvalue), pch=20, main=main, ...))
  with(subset(res, padj<sigthresh ), points(log2FoldChange, -log10(pvalue), pch=20, col="red", ...))
  with(subset(res, abs(log2FoldChange)>lfcthresh), points(log2FoldChange, -log10(pvalue), pch=20, col="orange", ...))
  with(subset(res, padj<sigthresh & abs(log2FoldChange)>lfcthresh), points(log2FoldChange, -log10(pvalue), pch=20, col="green", ...))
  if (labelsig) {
    require(calibrate)
    with(subset(res, padj<sigthresh & abs(log2FoldChange)>lfcthresh), textxy(log2FoldChange, -log10(pvalue), labs=Gene, cex=textcx, ...))
  }
  legend(legendpos, xjust=1, yjust=1, legend=c(paste("FDR<",sigthresh,sep=""), paste("|LogFC|>",lfcthresh,sep=""), "both"), pch=20, col=c("red","orange","green"))
}
png("diffexpr-volcanoplot-with-labels-hCSC_ITSC_vs_HSC.png", 1200, 1000, pointsize=20)
volcanoplot(resdata, lfcthresh=1, sigthresh=0.05, textcx=.8, xlim=c(-15, 15))
dev.off()
