# Supplementary material for: Transcriptome Analysis Reveals High Similarities between Adult Human Cardiac Stem Cells and Neural Crest-Derived Stem Cells
Source: Biology (Basel). 2020 Dec 1;9(12):435. doi: 10.3390/biology9120435 (PMC7761507; doi:10.3390/biology9120435)
Supplement: Supplementary file 1 [file biology-09-00435-s001.zip › biology-1005219-suppl-final/Supplemental_material/DESeq2-script_hCSC_vs_ITSC_Figure2A-2B.R]

###This script is an adapted version from the Stephen Turner Tutorial with slight modifications 
###(https://gist.github.com/stephenturner/f60c1934405c127f09a6)

# Import data from featureCounts

countdata <- read.table("readcounts.txt", header=TRUE, row.names=1)

countdata <- countdata[ ,6:ncol(countdata)]

countdata <- as.matrix(countdata)
head(countdata)

# Assign condition
(condition <- factor(c(rep("hCSC", 4), rep("ITSC", 4))))

library(DESeq2)

# Create a coldata frame and instantiate the DESeqDataSet.
(coldata <- data.frame(row.names=colnames(countdata), condition))
dds <- DESeqDataSetFromMatrix(countData=countdata, colData=coldata, design=~condition)
dds

dds <- DESeq(dds)

# Regularized log transformation
rld <- rlogTransformation(dds)
head(assay(rld))
hist(assay(rld))

# Colors for plots below
library(RColorBrewer)
(mycols <- brewer.pal(8, "Dark2")[1:length(unique(condition))])


# Principal components analysis
rld_pca <- function (rld, intgroup = "condition", ntop = 500, colors=NULL, legendpos="bottomleft", main="PCA Biplot", textcx=1, ...) {
  require(genefilter)
  require(calibrate)
  require(RColorBrewer)
  rv = rowVars(assay(rld))
  select = order(rv, decreasing = TRUE)[seq_len(min(ntop, length(rv)))]
  pca = prcomp(t(assay(rld)[select, ]))
  fac = factor(apply(as.data.frame(colData(rld)[, intgroup, drop = FALSE]), 1, paste, collapse = " : "))
  if (is.null(colors)) {
    if (nlevels(fac) >= 3) {
      colors = brewer.pal(nlevels(fac), "Paired")
    }   else {
      colors = c("black", "red")
    }
  }
  pc1var <- round(summary(pca)$importance[2,1]*100, digits=1)
  pc2var <- round(summary(pca)$importance[2,2]*100, digits=1)
  pc1lab <- paste0("PC1 (",as.character(pc1var),"%)")
  pc2lab <- paste0("PC2 (",as.character(pc2var),"%)")
  plot(PC2~PC1, data=as.data.frame(pca$x), bg=colors[fac], pch=21, xlab=pc1lab, ylab=pc2lab, main=main, ...)
  with(as.data.frame(pca$x), textxy(PC1, PC2, labs=rownames(as.data.frame(pca$x)), cex=textcx))
  legend(legendpos, legend=levels(fac), col=colors, pch=20)
}
png("qc-pca.png", 1000, 1000, pointsize=20)
rld_pca(rld, colors=mycols, intgroup="condition", xlim=c(-75, 60))
dev.off()


# Get differential expression results
res <- results(dds)
table(res$padj<0.05)
## Order by adjusted p-value
res <- res[order(res$padj), ]
## Merge with normalized count data
resdata <- merge(as.data.frame(res), as.data.frame(counts(dds, normalized=TRUE)), by="row.names", sort=FALSE)
names(resdata)[1] <- "Gene"
head(resdata)
## Write results
write.csv(resdata, file="diffexpr-results-hCSC_vs_ITSC.csv")

## Examine plot of p-values
hist(res$pvalue, breaks=50, col="grey")


## Volcano plot with "significant" genes labeled
volcanoplot <- function (res, lfcthresh=2, sigthresh=0.05, main="Volcano Plot", legendpos="bottomright", labelsig=TRUE, textcx=1, ...) {
  with(res, plot(log2FoldChange, -log10(pvalue), pch=20, main=main, ...))
  with(subset(res, padj<sigthresh ), points(log2FoldChange, -log10(pvalue), pch=20, col="red", ...))
  with(subset(res, abs(log2FoldChange)>lfcthresh), points(log2FoldChange, -log10(pvalue), pch=20, col="orange", ...))
  with(subset(res, padj<sigthresh & abs(log2FoldChange)>lfcthresh), points(log2FoldChange, -log10(pvalue), pch=20, col="green", ...))
  if (labelsig) {
    require(calibrate)
    with(subset(res, padj<sigthresh & abs(log2FoldChange)>lfcthresh), textxy(log2FoldChange, -log10(pvalue), labs=Gene, cex=textcx, ...))
  }
  legend(legendpos, xjust=1, yjust=1, legend=c(paste("FDR<",sigthresh,sep=""), paste("|LogFC|>",lfcthresh,sep=""), "both"), pch=20, col=c("red","orange","green"))
}
png("diffexpr-volcanoplot-with-labels-hCSC_vs_ITSC.png", 1200, 1000, pointsize=20)
volcanoplot(resdata, lfcthresh=1, sigthresh=0.05, textcx=.8, xlim=c(-15, 15))
dev.off()
