# Supplementary material for: Transcriptome Analysis Reveals High Similarities between Adult Human Cardiac Stem Cells and Neural Crest-Derived Stem Cells
Source: Biology (Basel). 2020 Dec 1;9(12):435. doi: 10.3390/biology9120435 (PMC7761507; doi:10.3390/biology9120435)
Supplement: Supplementary file 1 [file biology-09-00435-s001.zip › biology-1005219-suppl-final/Supplemental_material/gene_clustering_heatmap_all_samples_Figure4.R]

library(dplyr)
library(DESeq2)

#import data
countdata <- read.table("readcounts_all.txt", header=TRUE, row.names=1)
head(countdata)

countdata <- as.matrix(countdata[6:ncol(countdata)])
head(countdata)

# Filter data where you only have 0 or 1 read count across all samples
countdata = countdata[rowSums(countdata)>1, ]
head(countdata)
length(rownames(countdata))

# Import metadata
## id_condition_metadata.csv is a comma-seperated table with the headers 'id' and 'condition'. 
## In the column 'id', the sample names are listed, in the column 'condition', the corresponding conditions (here hCSC, ITSC, HSC, CDC, AdMSC) are listed.
coldata <- read.csv(file = "id_condition_metadata.csv", row.names=1)
coldata

# Set up the DESeqDataSet Object and run the DESeq pipeline
dds <- DESeqDataSetFromMatrix(countData=countdata,
                             colData=coldata,
                             design=~condition)
dds

rld <- rlog(dds)
head(assay(rld))

#top 200 genes with highest variance across samples
library("genefilter")
number_of_genes_with_highest_variance <- 200
topVarGenes <- head(order(-rowVars(assay(rld))),number_of_genes_with_highest_variance)
library(RColorBrewer)
colors <- colorRampPalette( rev(brewer.pal(10, "RdBu")) )(255)
sidecols <- brewer.pal(6, "Blues")[rld$condition]
mat <- assay(rld)[ topVarGenes, ]
mat <- mat - rowMeans(mat)
library(gplots)

#plot
heatmap.2(mat, trace="none", col=colors, ColSideColors=sidecols, mar=c(8,8), scale="row")

png(file="heatmap_top_200genes.png", width = 300, height = 200, units='mm', res = 300)
heatmap.2(mat, trace="none", col=colors, ColSideColors=sidecols, mar=c(8,8),scale="row")
dev.off()
