# Supplementary material for: Transcriptome Analysis Reveals High Similarities between Adult Human Cardiac Stem Cells and Neural Crest-Derived Stem Cells
Source: Biology (Basel). 2020 Dec 1;9(12):435. doi: 10.3390/biology9120435 (PMC7761507; doi:10.3390/biology9120435)
Supplement: Supplementary file 1 [file biology-09-00435-s001.zip › biology-1005219-suppl-final/Supplemental_material/GO-term_analysis_hCSC_ITSC_vs_HSC_Figure5B-5C-5D.R]

###This script is an adapted version from the Stephen Turner Tutorial with slight modifications 
###(https://www.r-bloggers.com/2015/12/tutorial-rna-seq-differential-expression-pathway-analysis-with-sailfish-deseq2-gage-and-pathview/)

# Note importing BioC pkgs after dplyr requires explicitly using dplyr::select()
library(dplyr)
library(DESeq2)

# Import countdata
countdata <- read.table("readcounts_hCSC_ITSC_HSC.txt", header=TRUE, row.names=1) %>%
  dplyr::select(-Length, -Chr, -Start, -End, -Strand)

# Filter data where you only have 0 or 1 read count across all samples.:does not change anything after cutoff 4
countData = countdata[rowSums(countdata)>1, ]
head(countData)
length(rownames(countData))

# Import metadata
## id_condition_metadata.csv is a comma-separated table with the headers 'id' and 'condition'. 
## In the column 'id', the sample names are listed, in the column 'condition', the corresponding conditions (here hCSC_ITSC or HSC) are listed.
colData <- read.csv(file = "id_condition_metadata.csv", row.names=1)
colData

# Set up the DESeqDataSet Object and run the DESeq pipeline
dds = DESeqDataSetFromMatrix(countData=countData,
                             colData=colData,
                             design=~condition)
dds = DESeq(dds)
dds


# get results for hCSC_ITSC vs. HSC, and reorder them by p-value
# Call summary on the results object to get a sense of how many genes are up or down-regulated at FDR 0.1
res = results(dds, contrast=c("condition", "HCSC_ITSC", "HSC"))
res = res[order(res$pvalue),]
summary(res)

# Since we mapped and counted against the Ensembl annotation, 
# our results only have information about Ensembl gene IDs. 
# But, our pathway analysis downstream will use KEGG pathways, 
# and genes in KEGG pathways are annotated with Entrez gene IDs. 
# The canonical Bioconductor way to do it is with the AnnotationDbi 
# and organism annotation packages.
# Here we're using the organism package ("org") for Homo sapiens ("Hs"), 
# organized as an AnnotationDbi database package ("db") using Entrez Gene IDs ("eg") as primary keys.
# To see what all the keys are, use the columns function.

library("AnnotationDbi")
BiocManager::install("org.Hs.eg.db")
library("org.Hs.eg.db")
columns(org.Hs.eg.db)

# Let's use the mapIds function to add more columns to the results. 
# The row.names of our results table has the Ensembl gene ID (our key), 
# so we need to specify keytype=ENSEMBL. The column argument tells the 
# mapIds function which information we want, and the multiVals argument 
# tells the function what to do if there are multiple possible values 
# for a single input value. Here we ask to just give us back the first one 
# that occurs in the database. Let's get the Entrez IDs, gene symbols, and full gene names.

res$symbol = mapIds(org.Hs.eg.db,
                    keys=row.names(res), 
                    column="SYMBOL",
                    keytype="ENSEMBL",
                    multiVals="first")
res$entrez = mapIds(org.Hs.eg.db,
                    keys=row.names(res), 
                    column="ENTREZID",
                    keytype="ENSEMBL",
                    multiVals="first")
res$name =   mapIds(org.Hs.eg.db,
                    keys=row.names(res), 
                    column="GENENAME",
                    keytype="ENSEMBL",
                    multiVals="first")

head(res, 10)

# pathway analysis:
# We're going to use the gage package (Generally Applicable Gene-set Enrichment for Pathway Analysis) 
# for pathway analysis. See also the gage package workflow vignette for RNA-seq pathway analysis. 
# Once we have a list of enriched pathways, we're going to use the pathview package to draw pathway diagrams, 
# shading the molecules in the pathway by their degree of up/down-regulation.

# The gageData package has pre-compiled databases mapping genes to KEGG pathways and 
# GO terms for common organisms. kegg.sets.hs is a named list of 229 elements. 
# Each element is a character vector of member gene Entrez IDs for a single 
# KEGG pathway. (See also go.sets.hs).

BiocManager::install("pathview")
library(pathview)
BiocManager::install("gage")
library(gage)
BiocManager::install("gageData")
library(gageData)
data(kegg.sets.hs)
head(kegg.sets.hs, 3)

# The gage() function requires a named vector of fold changes, 
# where the names of the values are the Entrez gene IDs. 

foldchanges = res$log2FoldChange
names(foldchanges) = res$entrez
head(foldchanges)

# Now, let's run the pathway analysis. See help on the gage function with ?gage. 
# Specifically, you might want to try changing the value of same.dir. 
# This value determins whether to test for changes in a gene set toward 
# a single direction (all genes up or down regulated) or changes towards both 
# directions simultaneously (any genes in the pathway dysregulated). 

## For experimentally derived gene sets, GO term groups, etc, coregulation is commonly the case,
## hence same.dir = TRUE (default); In KEGG, BioCarta pathways, genes frequently are not coregulated,
## hence it could be informative to let same.dir = FALSE. Although same.dir = TRUE could also be
## interesting for pathways.

# Here, we're using same.dir = TRUE, which will give us separate lists for pathways that are 
# upregulated versus pathways that are downregulated. Let's look at the first few results from each.

# Get the results
keggres = gage(foldchanges, gsets=kegg.sets.hs, same.dir=TRUE)

# Look at both up (greater), down (less), and statatistics.
lapply(keggres, head)

write.csv(keggres$greater, "hCSC_ITSC_up_pathway.csv")
write.csv(keggres$less, "hCSC_ITSC_down_pathway.csv")

# Now, let's process the results to pull out the top 5 upregulated pathways, 
# then further process that just to get the IDs. We'll use these KEGG pathway IDs 
# downstream for plotting.

# Get the pathways
#greater (up) 5 or less (down) 5
keggrespathways = data.frame(id=rownames(keggres$greater), keggres$greater) %>% 
  tbl_df() %>% 
  filter(row_number()<=5) %>% 
  .$id %>% 
  as.character()
keggrespathways

# Get the IDs.
keggresids = substr(keggrespathways, start=1, stop=8) 
keggresids

# Finally, the pathview() function in the pathview package makes the plots. 
# Let's write a function so we can loop through and draw plots for the top 5 pathways we created above.

# Define plotting function for applying later
plot_pathway = function(pid) pathview(gene.data=foldchanges, pathway.id=pid, species="hsa", new.signature=FALSE)

# plot multiple pathways (plots saved to disk and returns a throwaway list object)
tmp = sapply(keggresids, function(pid) pathview(gene.data=foldchanges, pathway.id=pid, species="hsa"))

#downregulated pathways
keggrespathways = data.frame(id=rownames(keggres$less), keggres$less) %>% 
  tbl_df() %>% 
  filter(row_number()<=5) %>% 
  .$id %>% 
  as.character()
keggrespathways

keggresids = substr(keggrespathways, start=1, stop=8) 
keggresids
plot_pathway = function(pid) pathview(gene.data=foldchanges, pathway.id=pid, species="hsa", new.signature=FALSE)

tmp = sapply(keggresids, function(pid) pathview(gene.data=foldchanges, pathway.id=pid, species="hsa"))

# We can also do a similar procedure with gene ontology. Similar to above, go.sets.hs has all GO terms. 
# go.subs.hs is a named list containing indexes for the BP, CC, and MF ontologies. 

data(go.sets.hs)
data(go.subs.hs)

# Access GO-terms for cellular component (CC)
gobpsets = go.sets.hs[go.subs.hs$CC]

gobpres = gage(foldchanges, gsets=gobpsets, same.dir=TRUE)

lapply(gobpres, head)
write.csv(gobpres$greater, "hCSC_ITSC_up_go_CC.csv")
write.csv(gobpres$less, "hCSC_ITSC_down_go_CC.csv")

# Access GO-terms for biological process (BP)
gobpsets = go.sets.hs[go.subs.hs$BP] 

gobpres = gage(foldchanges, gsets=gobpsets, same.dir=TRUE)

lapply(gobpres, head)
write.csv(gobpres$greater, "hCSC_ITSC_up_go_BP.csv")
write.csv(gobpres$less, "hCSC_ITSC_down_go_BP.csv")

# Access GO-terms for molecular function (MF)
gobpsets = go.sets.hs[go.subs.hs$MF] 

gobpres = gage(foldchanges, gsets=gobpsets, same.dir=TRUE)

lapply(gobpres, head)
write.csv(gobpres$greater, "hCSC_ITSC_up_go_MF.csv")
write.csv(gobpres$less, "hCSC_ITSC_down_go_MF.csv")
