# Supplementary material for: Transcriptome Analysis Reveals High Similarities between Adult Human Cardiac Stem Cells and Neural Crest-Derived Stem Cells
Source: Biology (Basel). 2020 Dec 1;9(12):435. doi: 10.3390/biology9120435 (PMC7761507; doi:10.3390/biology9120435)
Supplement: Supplementary file 1 [file biology-09-00435-s001.zip › biology-1005219-suppl-final/Supplemental_material/Table S1.xlsx]

## Sheet: Sheet1
Table S1: Corresponding gene identities to the heatmap in Figure 4
ENSG00000090382
ENSG00000005381
ENSG00000204287
ENSG00000276368
ENSG00000173369
ENSG00000274267
ENSG00000081237
ENSG00000124491
ENSG00000204472
ENSG00000149516
ENSG00000277224
ENSG00000120280
ENSG00000167613
ENSG00000277775
ENSG00000167208
ENSG00000132514
ENSG00000150681
ENSG00000163220
ENSG00000278588
ENSG00000172243
ENSG00000196126
ENSG00000100365
ENSG00000114013
ENSG00000278705
ENSG00000175857
ENSG00000165025
ENSG00000115956
ENSG00000231535
ENSG00000149534
ENSG00000011600
ENSG00000135426
ENSG00000275379
ENSG00000169385
ENSG00000273703
ENSG00000112799
ENSG00000224400
ENSG00000145423
ENSG00000143546
ENSG00000202198
ENSG00000140968
ENSG00000172322
ENSG00000179144
ENSG00000160593
ENSG00000134061
ENSG00000124785
ENSG00000161944
ENSG00000197629
ENSG00000075884
ENSG00000136929
ENSG00000260314
ENSG00000043462
ENSG00000185811
ENSG00000278463
ENSG00000255833
ENSG00000237541
ENSG00000085265
ENSG00000275713
ENSG00000163736
ENSG00000173372
ENSG00000106565
ENSG00000263961
ENSG00000105383
ENSG00000136286
ENSG00000101336
ENSG00000110324
ENSG00000100448
ENSG00000274618
ENSG00000066294
ENSG00000261269
ENSG00000088827
ENSG00000198502
ENSG00000035720
ENSG00000197061
ENSG00000274997
ENSG00000185130
ENSG00000105205
ENSG00000087510
ENSG00000117091
ENSG00000123338
ENSG00000173198
ENSG00000159189
ENSG00000165682
ENSG00000196684
ENSG00000110934
ENSG00000122223
ENSG00000149968
ENSG00000242574
ENSG00000278272
ENSG00000163563
ENSG00000276410
ENSG00000138722
ENSG00000273983
ENSG00000119535
ENSG00000188511
ENSG00000274536
ENSG00000136696
ENSG00000174175
ENSG00000184270
ENSG00000010671
ENSG00000182162
ENSG00000121053
ENSG00000155629
ENSG00000204252
ENSG00000121807
ENSG00000110077
ENSG00000169413
ENSG00000146192
ENSG00000132182
ENSG00000143226
ENSG00000248693
ENSG00000133574
ENSG00000133561
ENSG00000042980
ENSG00000009790
ENSG00000181374
ENSG00000185905
ENSG00000214787
ENSG00000101916
ENSG00000260997
ENSG00000146070
ENSG00000147168
ENSG00000122025
ENSG00000276924
ENSG00000105374
ENSG00000179344
ENSG00000169397
ENSG00000121570
ENSG00000004809
ENSG00000229425
ENSG00000172578
ENSG00000140287
ENSG00000007062
ENSG00000188848
ENSG00000136250
ENSG00000138964
ENSG00000274290
ENSG00000100368
ENSG00000124256
ENSG00000170370
ENSG00000161911
ENSG00000078589
ENSG00000109610
ENSG00000164116
ENSG00000010327
ENSG00000175164
ENSG00000131668
ENSG00000240583
ENSG00000229807
ENSG00000070190
ENSG00000229308
ENSG00000171246
ENSG00000224739
ENSG00000277157
ENSG00000276644
ENSG00000162367
ENSG00000275126
ENSG00000233236
ENSG00000105967
ENSG00000174600
ENSG00000112232
ENSG00000134321
ENSG00000258661
ENSG00000254704
ENSG00000226791
ENSG00000177575
ENSG00000105851
ENSG00000005073
ENSG00000184730
ENSG00000002933
ENSG00000110665
ENSG00000257239
ENSG00000186407
ENSG00000198223
ENSG00000169442
ENSG00000269404
ENSG00000244734
ENSG00000019582
ENSG00000136167
ENSG00000128040
ENSG00000163221
ENSG00000174697
ENSG00000226159
ENSG00000226751
ENSG00000237484
ENSG00000278637
ENSG00000109193
ENSG00000260454
ENSG00000179639
ENSG00000196664
ENSG00000187474
ENSG00000145703
ENSG00000186431
ENSG00000168421
ENSG00000166501
ENSG00000260386
ENSG00000115165
ENSG00000012779
ENSG00000158517
ENSG00000243478
ENSG00000161649
